# Supplementary material for: Effects of Mind–Body Interventions on Immune and Neuroendocrine Functions: A Systematic Review and Meta-Analysis of Randomized Controlled Trials
Source: Healthcare (Basel). 2025 Apr 21;13(8):952. doi: 10.3390/healthcare13080952 (PMC12027091; doi:10.3390/healthcare13080952)
Supplement: Supplementary file 1 [file healthcare-13-00952-s001.zip]

Archive with 1 entries (1 files):
- healthcare-3485063-supplementary.pdf
